# Supplementary material for: Inhibition of Biogenic Amines in Fermented Tilapia Surimi by Collaborative Fermentation of Latilactobacillus sakei and Pediococcus acidilactici
Source: Foods. 2024 Oct 17;13(20):3297. doi: 10.3390/foods13203297 (PMC11506939; doi:10.3390/foods13203297)
Supplement: Supplementary file 1 [file foods-13-03297-s001.zip]

Archive with 1 entries (1 files):
- foods-3218829-supplementary.pdf
